# Supplementary material for: Genetic and Epigenetic Variations of HPV52 in Cervical Precancer
Source: Int J Mol Sci. 2021 Jun 16;22(12):6463. doi: 10.3390/ijms22126463 (PMC8234014; doi:10.3390/ijms22126463)
Supplement: Supplementary file 1 [file ijms-22-06463-s001.zip]

Archive with 1 entries (1 files):
- ijms-1253058-supplementary.pdf
